# Supplementary material for: Genomic selection for target traits in the Australian lentil breeding program
Source: Front Plant Sci. 2024 Jan 3;14:1284781. doi: 10.3389/fpls.2023.1284781 (PMC10791954; doi:10.3389/fpls.2023.1284781)
Supplement: Supplementary file 1 [file DataSheet_1.zip]

Archive with 7 entries (7 files):
- Data Sheet 1 (10).CSV
- Data Sheet 2 (11).CSV
- Image 1 (5).TIFF
- Table 1 - 2023-12-07T123811.187.DOCX
- Table 2 - 2023-12-07T123851.571.XLSX
- Table 3 (59).DOCX
- XTGeno_64781_2081_genofile.txt
