# Supplementary material for: Genomic selection for target traits in the Australian lentil breeding program
Source: Front Plant Sci. 2024 Jan 3;14:1284781. doi: 10.3389/fpls.2023.1284781 (PMC10791954; doi:10.3389/fpls.2023.1284781)
Supplement: Supplementary file 1 [file DataSheet_1.zip › Data Sheet 1 (10).CSV]

cluster		C1	C3	C3	C3	C3	C1	C3	C3	C3	C1	C3	C3	C3	C3	C4	C4	C1	C1	C3	C1	C3	C3	C1	C1	C3	C1	C1	C3	C3	C3	C3	C4	C4	C2	C4	C4	C4	C4	C1	C2	C4	C2	C4	C4	C2	C4	C4	C4
SiteYear		BE2010	BE2011	BE2012	BE2013	BE2015	BE2016	BE2017	BE2019	BE2020	CY2016	CY2017	CY2018	CY2019	CY2020	GP2018	GP2020	HO2010	HO2011	HO2012	HO2013	HO2014	HO2015	HO2016	HO2017	HO2018	HO2019	HO2020	HP2011	HP2012	HP2013	HP2015	KD2014	KD2015	KD2016	KD2017	KD2018	KD2019	KD2020	KI2010	MH2011	MH2012	MH2013	MH2014	MH2015	MH2016	MH2017	MH2018	MH2019
C1	BE2010	124	6	4	13	8	6	6	5	5	6	6	6	5	5	5	4	124	6	4	13	10	8	6	6	6	5	5	6	4	4	8	10	8	6	6	6	5	5	124	6	4	13	10	8	6	6	6	5
C3	BE2011	6	190	5	40	15	9	8	6	6	9	8	7	6	6	6	5	6	190	5	40	19	15	9	8	7	6	6	190	5	6	15	19	15	9	8	7	6	6	6	190	5	40	19	15	9	8	7	6
C3	BE2012	4	5	185	88	17	8	6	6	6	8	6	6	6	6	6	5	4	5	185	88	32	17	8	6	6	6	6	5	185	5	17	32	17	8	6	6	6	6	4	5	185	88	32	17	8	6	6	6
C3	BE2013	13	40	88	341	44	22	18	12	12	22	18	13	12	12	12	11	13	40	88	341	96	44	22	18	13	12	12	40	88	213	44	96	44	22	18	13	12	12	13	40	88	341	96	44	22	18	13	12
C3	BE2015	8	15	17	44	268	91	40	12	12	91	40	19	12	12	18	11	8	15	17	44	103	268	91	40	19	12	12	15	17	18	268	103	268	91	40	19	12	12	8	15	17	44	103	268	91	40	19	12
C1	BE2016	6	9	8	22	91	279	96	20	15	279	96	38	20	15	37	14	6	9	8	22	32	91	279	96	38	20	15	9	8	12	91	32	91	279	96	38	20	15	6	9	8	22	32	91	279	96	38	20
C3	BE2017	6	8	6	18	40	96	314	31	22	96	314	103	31	22	102	21	6	8	6	18	23	40	96	314	103	31	22	8	6	12	40	23	40	96	314	103	31	22	6	8	6	18	23	40	96	314	103	31
C3	BE2019	5	6	6	12	12	20	31	329	112	20	31	101	329	112	35	111	5	6	6	12	12	12	20	31	101	329	112	6	6	9	12	12	12	20	31	101	329	112	5	6	6	12	12	12	20	31	101	329
C3	BE2020	5	6	6	12	12	15	22	112	318	15	22	38	112	318	26	111	5	6	6	12	12	12	15	22	38	112	318	6	6	9	12	12	12	15	22	38	112	318	5	6	6	12	12	12	15	22	38	112
C1	CY2016	6	9	8	22	91	279	96	20	15	279	96	38	20	15	37	14	6	9	8	22	32	91	279	96	38	20	15	9	8	12	91	32	91	279	96	38	20	15	6	9	8	22	32	91	279	96	38	20
C3	CY2017	6	8	6	18	40	96	314	31	22	96	314	103	31	22	102	21	6	8	6	18	23	40	96	314	103	31	22	8	6	12	40	23	40	96	314	103	31	22	6	8	6	18	23	40	96	314	103	31
C3	CY2018	6	7	6	13	19	38	103	101	38	38	103	290	101	38	107	37	6	7	6	13	14	19	38	103	290	101	38	7	6	9	19	14	19	38	103	290	101	38	6	7	6	13	14	19	38	103	290	101
C3	CY2019	5	6	6	12	12	20	31	329	112	20	31	101	329	112	35	111	5	6	6	12	12	12	20	31	101	329	112	6	6	9	12	12	12	20	31	101	329	112	5	6	6	12	12	12	20	31	101	329
C3	CY2020	5	6	6	12	12	15	22	112	318	15	22	38	112	318	26	111	5	6	6	12	12	12	15	22	38	112	318	6	6	9	12	12	12	15	22	38	112	318	5	6	6	12	12	12	15	22	38	112
C4	GP2018	5	6	6	12	18	37	102	35	26	37	102	107	35	26	107	25	5	6	6	12	13	18	37	102	107	35	26	6	6	9	18	13	18	37	102	107	35	26	5	6	6	12	13	18	37	102	107	35
C4	GP2020	4	5	5	11	11	14	21	111	111	14	21	37	111	111	25	111	4	5	5	11	11	11	14	21	37	111	111	5	5	8	11	11	11	14	21	37	111	111	4	5	5	11	11	11	14	21	37	111
C1	HO2010	124	6	4	13	8	6	6	5	5	6	6	6	5	5	5	4	124	6	4	13	10	8	6	6	6	5	5	6	4	4	8	10	8	6	6	6	5	5	124	6	4	13	10	8	6	6	6	5
C1	HO2011	6	190	5	40	15	9	8	6	6	9	8	7	6	6	6	5	6	190	5	40	19	15	9	8	7	6	6	190	5	6	15	19	15	9	8	7	6	6	6	190	5	40	19	15	9	8	7	6
C3	HO2012	4	5	185	88	17	8	6	6	6	8	6	6	6	6	6	5	4	5	185	88	32	17	8	6	6	6	6	5	185	5	17	32	17	8	6	6	6	6	4	5	185	88	32	17	8	6	6	6
C1	HO2013	13	40	88	341	44	22	18	12	12	22	18	13	12	12	12	11	13	40	88	341	96	44	22	18	13	12	12	40	88	213	44	96	44	22	18	13	12	12	13	40	88	341	96	44	22	18	13	12
C3	HO2014	10	19	32	96	103	32	23	12	12	32	23	14	12	12	13	11	10	19	32	96	289	103	32	23	14	12	12	19	32	49	103	289	103	32	23	14	12	12	10	19	32	96	289	103	32	23	14	12
C3	HO2015	8	15	17	44	268	91	40	12	12	91	40	19	12	12	18	11	8	15	17	44	103	268	91	40	19	12	12	15	17	18	268	103	268	91	40	19	12	12	8	15	17	44	103	268	91	40	19	12
C1	HO2016	6	9	8	22	91	279	96	20	15	279	96	38	20	15	37	14	6	9	8	22	32	91	279	96	38	20	15	9	8	12	91	32	91	279	96	38	20	15	6	9	8	22	32	91	279	96	38	20
C1	HO2017	6	8	6	18	40	96	314	31	22	96	314	103	31	22	102	21	6	8	6	18	23	40	96	314	103	31	22	8	6	12	40	23	40	96	314	103	31	22	6	8	6	18	23	40	96	314	103	31
C3	HO2018	6	7	6	13	19	38	103	101	38	38	103	290	101	38	107	37	6	7	6	13	14	19	38	103	290	101	38	7	6	9	19	14	19	38	103	290	101	38	6	7	6	13	14	19	38	103	290	101
C1	HO2019	5	6	6	12	12	20	31	329	112	20	31	101	329	112	35	111	5	6	6	12	12	12	20	31	101	329	112	6	6	9	12	12	12	20	31	101	329	112	5	6	6	12	12	12	20	31	101	329
C1	HO2020	5	6	6	12	12	15	22	112	318	15	22	38	112	318	26	111	5	6	6	12	12	12	15	22	38	112	318	6	6	9	12	12	12	15	22	38	112	318	5	6	6	12	12	12	15	22	38	112
C3	HP2011	6	190	5	40	15	9	8	6	6	9	8	7	6	6	6	5	6	190	5	40	19	15	9	8	7	6	6	190	5	6	15	19	15	9	8	7	6	6	6	190	5	40	19	15	9	8	7	6
C3	HP2012	4	5	185	88	17	8	6	6	6	8	6	6	6	6	6	5	4	5	185	88	32	17	8	6	6	6	6	5	185	5	17	32	17	8	6	6	6	6	4	5	185	88	32	17	8	6	6	6
C3	HP2013	4	6	5	213	18	12	12	9	9	12	12	9	9	9	9	8	4	6	5	213	49	18	12	12	9	9	9	6	5	213	18	49	18	12	12	9	9	9	4	6	5	213	49	18	12	12	9	9
C3	HP2015	8	15	17	44	268	91	40	12	12	91	40	19	12	12	18	11	8	15	17	44	103	268	91	40	19	12	12	15	17	18	268	103	268	91	40	19	12	12	8	15	17	44	103	268	91	40	19	12
C4	KD2014	10	19	32	96	103	32	23	12	12	32	23	14	12	12	13	11	10	19	32	96	289	103	32	23	14	12	12	19	32	49	103	289	103	32	23	14	12	12	10	19	32	96	289	103	32	23	14	12
C4	KD2015	8	15	17	44	268	91	40	12	12	91	40	19	12	12	18	11	8	15	17	44	103	268	91	40	19	12	12	15	17	18	268	103	268	91	40	19	12	12	8	15	17	44	103	268	91	40	19	12
C2	KD2016	6	9	8	22	91	279	96	20	15	279	96	38	20	15	37	14	6	9	8	22	32	91	279	96	38	20	15	9	8	12	91	32	91	279	96	38	20	15	6	9	8	22	32	91	279	96	38	20
C4	KD2017	6	8	6	18	40	96	314	31	22	96	314	103	31	22	102	21	6	8	6	18	23	40	96	314	103	31	22	8	6	12	40	23	40	96	314	103	31	22	6	8	6	18	23	40	96	314	103	31
C4	KD2018	6	7	6	13	19	38	103	101	38	38	103	290	101	38	107	37	6	7	6	13	14	19	38	103	290	101	38	7	6	9	19	14	19	38	103	290	101	38	6	7	6	13	14	19	38	103	290	101
C4	KD2019	5	6	6	12	12	20	31	329	112	20	31	101	329	112	35	111	5	6	6	12	12	12	20	31	101	329	112	6	6	9	12	12	12	20	31	101	329	112	5	6	6	12	12	12	20	31	101	329
C4	KD2020	5	6	6	12	12	15	22	112	318	15	22	38	112	318	26	111	5	6	6	12	12	12	15	22	38	112	318	6	6	9	12	12	12	15	22	38	112	318	5	6	6	12	12	12	15	22	38	112
C1	KI2010	124	6	4	13	8	6	6	5	5	6	6	6	5	5	5	4	124	6	4	13	10	8	6	6	6	5	5	6	4	4	8	10	8	6	6	6	5	5	124	6	4	13	10	8	6	6	6	5
C2	MH2011	6	190	5	40	15	9	8	6	6	9	8	7	6	6	6	5	6	190	5	40	19	15	9	8	7	6	6	190	5	6	15	19	15	9	8	7	6	6	6	190	5	40	19	15	9	8	7	6
C4	MH2012	4	5	185	88	17	8	6	6	6	8	6	6	6	6	6	5	4	5	185	88	32	17	8	6	6	6	6	5	185	5	17	32	17	8	6	6	6	6	4	5	185	88	32	17	8	6	6	6
C2	MH2013	13	40	88	341	44	22	18	12	12	22	18	13	12	12	12	11	13	40	88	341	96	44	22	18	13	12	12	40	88	213	44	96	44	22	18	13	12	12	13	40	88	341	96	44	22	18	13	12
C4	MH2014	10	19	32	96	103	32	23	12	12	32	23	14	12	12	13	11	10	19	32	96	289	103	32	23	14	12	12	19	32	49	103	289	103	32	23	14	12	12	10	19	32	96	289	103	32	23	14	12
C4	MH2015	8	15	17	44	268	91	40	12	12	91	40	19	12	12	18	11	8	15	17	44	103	268	91	40	19	12	12	15	17	18	268	103	268	91	40	19	12	12	8	15	17	44	103	268	91	40	19	12
C2	MH2016	6	9	8	22	91	279	96	20	15	279	96	38	20	15	37	14	6	9	8	22	32	91	279	96	38	20	15	9	8	12	91	32	91	279	96	38	20	15	6	9	8	22	32	91	279	96	38	20
C4	MH2017	6	8	6	18	40	96	314	31	22	96	314	103	31	22	102	21	6	8	6	18	23	40	96	314	103	31	22	8	6	12	40	23	40	96	314	103	31	22	6	8	6	18	23	40	96	314	103	31
C4	MH2018	6	7	6	13	19	38	103	101	38	38	103	290	101	38	107	37	6	7	6	13	14	19	38	103	290	101	38	7	6	9	19	14	19	38	103	290	101	38	6	7	6	13	14	19	38	103	290	101
C4	MH2019	5	6	6	12	12	20	31	329	112	20	31	101	329	112	35	111	5	6	6	12	12	12	20	31	101	329	112	6	6	9	12	12	12	20	31	101	329	112	5	6	6	12	12	12	20	31	101	329
C4	MH2020	5	6	6	12	12	15	22	112	318	15	22	38	112	318	26	111	5	6	6	12	12	12	15	22	38	112	318	6	6	9	12	12	12	15	22	38	112	318	5	6	6	12	12	12	15	22	38	112
C2	ML2010	124	6	4	13	8	6	6	5	5	6	6	6	5	5	5	4	124	6	4	13	10	8	6	6	6	5	5	6	4	4	8	10	8	6	6	6	5	5	124	6	4	13	10	8	6	6	6	5
C4	ML2011	6	190	5	40	15	9	8	6	6	9	8	7	6	6	6	5	6	190	5	40	19	15	9	8	7	6	6	190	5	6	15	19	15	9	8	7	6	6	6	190	5	40	19	15	9	8	7	6
C4	ML2012	4	5	185	88	17	8	6	6	6	8	6	6	6	6	6	5	4	5	185	88	32	17	8	6	6	6	6	5	185	5	17	32	17	8	6	6	6	6	4	5	185	88	32	17	8	6	6	6
C2	ML2013	13	40	88	341	44	22	18	12	12	22	18	13	12	12	12	11	13	40	88	341	96	44	22	18	13	12	12	40	88	213	44	96	44	22	18	13	12	12	13	40	88	341	96	44	22	18	13	12
C4	ML2014	10	19	32	96	103	32	23	12	12	32	23	14	12	12	13	11	10	19	32	96	289	103	32	23	14	12	12	19	32	49	103	289	103	32	23	14	12	12	10	19	32	96	289	103	32	23	14	12
C4	ML2015	8	15	17	44	268	91	40	12	12	91	40	19	12	12	18	11	8	15	17	44	103	268	91	40	19	12	12	15	17	18	268	103	268	91	40	19	12	12	8	15	17	44	103	268	91	40	19	12
C2	ML2016	6	9	8	22	91	279	96	20	15	279	96	38	20	15	37	14	6	9	8	22	32	91	279	96	38	20	15	9	8	12	91	32	91	279	96	38	20	15	6	9	8	22	32	91	279	96	38	20
C4	ML2017	6	8	6	18	40	96	314	31	22	96	314	103	31	22	102	21	6	8	6	18	23	40	96	314	103	31	22	8	6	12	40	23	40	96	314	103	31	22	6	8	6	18	23	40	96	314	103	31
C4	ML2018	6	7	6	13	19	38	103	101	38	38	103	290	101	38	107	37	6	7	6	13	14	19	38	103	290	101	38	7	6	9	19	14	19	38	103	290	101	38	6	7	6	13	14	19	38	103	290	101
C4	ML2019	5	6	6	12	12	20	31	329	112	20	31	101	329	112	35	111	5	6	6	12	12	12	20	31	101	329	112	6	6	9	12	12	12	20	31	101	329	112	5	6	6	12	12	12	20	31	101	329
C4	ML2020	5	6	6	12	12	15	22	112	318	15	22	38	112	318	26	111	5	6	6	12	12	12	15	22	38	112	318	6	6	9	12	12	12	15	22	38	112	318	5	6	6	12	12	12	15	22	38	112
C1	MY2010	124	6	4	13	8	6	6	5	5	6	6	6	5	5	5	4	124	6	4	13	10	8	6	6	6	5	5	6	4	4	8	10	8	6	6	6	5	5	124	6	4	13	10	8	6	6	6	5
C1	MY2011	6	190	5	40	15	9	8	6	6	9	8	7	6	6	6	5	6	190	5	40	19	15	9	8	7	6	6	190	5	6	15	19	15	9	8	7	6	6	6	190	5	40	19	15	9	8	7	6
C3	MY2012	4	5	185	88	17	8	6	6	6	8	6	6	6	6	6	5	4	5	185	88	32	17	8	6	6	6	6	5	185	5	17	32	17	8	6	6	6	6	4	5	185	88	32	17	8	6	6	6
C1	MY2013	13	40	88	341	44	22	18	12	12	22	18	13	12	12	12	11	13	40	88	341	96	44	22	18	13	12	12	40	88	213	44	96	44	22	18	13	12	12	13	40	88	341	96	44	22	18	13	12
C3	MY2014	10	19	32	96	103	32	23	12	12	32	23	14	12	12	13	11	10	19	32	96	289	103	32	23	14	12	12	19	32	49	103	289	103	32	23	14	12	12	10	19	32	96	289	103	32	23	14	12
C3	MY2018	6	7	6	13	19	38	103	101	38	38	103	290	101	38	107	37	6	7	6	13	14	19	38	103	290	101	38	7	6	9	19	14	19	38	103	290	101	38	6	7	6	13	14	19	38	103	290	101
C1	MY2019	4	4	3	6	6	6	6	228	74	6	6	7	228	74	7	73	4	4	3	6	6	6	6	6	7	228	74	4	3	5	6	6	6	6	6	7	228	74	4	4	3	6	6	6	6	6	7	228
C1	MY2020	5	6	6	12	12	15	22	112	318	15	22	38	112	318	26	111	5	6	6	12	12	12	15	22	38	112	318	6	6	9	12	12	12	15	22	38	112	318	5	6	6	12	12	12	15	22	38	112
C1	RP2016	6	9	8	22	91	279	96	20	15	279	96	38	20	15	37	14	6	9	8	22	32	91	279	96	38	20	15	9	8	12	91	32	91	279	96	38	20	15	6	9	8	22	32	91	279	96	38	20
C1	RP2017	6	8	6	18	40	96	314	31	22	96	314	103	31	22	102	21	6	8	6	18	23	40	96	314	103	31	22	8	6	12	40	23	40	96	314	103	31	22	6	8	6	18	23	40	96	314	103	31
C4	SC2018	5	6	6	12	18	37	102	35	26	37	102	107	35	26	107	25	5	6	6	12	13	18	37	102	107	35	26	6	6	9	18	13	18	37	102	107	35	26	5	6	6	12	13	18	37	102	107	35
C4	SC2019	5	6	6	12	12	20	31	108	45	20	31	101	108	45	35	44	5	6	6	12	12	12	20	31	101	108	45	6	6	9	12	12	12	20	31	101	108	45	5	6	6	12	12	12	20	31	101	108
C4	SC2020	4	5	5	11	11	14	21	111	111	14	21	37	111	111	25	111	4	5	5	11	11	11	14	21	37	111	111	5	5	8	11	11	11	14	21	37	111	111	4	5	5	11	11	11	14	21	37	111
C4	SG2018	5	6	6	12	18	37	102	35	26	37	102	107	35	26	107	25	5	6	6	12	13	18	37	102	107	35	26	6	6	9	18	13	18	37	102	107	35	26	5	6	6	12	13	18	37	102	107	35
C1	UG2010	124	6	4	13	8	6	6	5	5	6	6	6	5	5	5	4	124	6	4	13	10	8	6	6	6	5	5	6	4	4	8	10	8	6	6	6	5	5	124	6	4	13	10	8	6	6	6	5
C4	WL2011	6	190	5	40	15	9	8	6	6	9	8	7	6	6	6	5	6	190	5	40	19	15	9	8	7	6	6	190	5	6	15	19	15	9	8	7	6	6	6	190	5	40	19	15	9	8	7	6
C4	WL2012	4	5	185	88	17	8	6	6	6	8	6	6	6	6	6	5	4	5	185	88	32	17	8	6	6	6	6	5	185	5	17	32	17	8	6	6	6	6	4	5	185	88	32	17	8	6	6	6
C2	WL2013	13	40	88	341	44	22	18	12	12	22	18	13	12	12	12	11	13	40	88	341	96	44	22	18	13	12	12	40	88	213	44	96	44	22	18	13	12	12	13	40	88	341	96	44	22	18	13	12
C1	WW2017	5	7	6	17	39	95	95	19	14	95	95	36	19	14	36	13	5	7	6	17	22	39	95	95	36	19	14	7	6	12	39	22	39	95	95	36	19	14	5	7	6	17	22	39	95	95	36	19
C1	WW2018	5	6	6	12	18	37	102	35	26	37	102	107	35	26	107	25	5	6	6	12	13	18	37	102	107	35	26	6	6	9	18	13	18	37	102	107	35	26	5	6	6	12	13	18	37	102	107	35
C3	WW2019	5	6	6	12	12	20	31	108	45	20	31	101	108	45	35	44	5	6	6	12	12	12	20	31	101	108	45	6	6	9	12	12	12	20	31	101	108	45	5	6	6	12	12	12	20	31	101	108
C1	WW2020	4	5	5	11	11	14	21	111	111	14	21	37	111	111	25	111	4	5	5	11	11	11	14	21	37	111	111	5	5	8	11	11	11	14	21	37	111	111	4	5	5	11	11	11	14	21	37	111
[truncated: 34 more columns]
