# Supplementary material for: Genomic selection for target traits in the Australian lentil breeding program
Source: Front Plant Sci. 2024 Jan 3;14:1284781. doi: 10.3389/fpls.2023.1284781 (PMC10791954; doi:10.3389/fpls.2023.1284781)
Supplement: Supplementary file 1 [file DataSheet_1.zip › Data Sheet 2 (11).CSV]

	BE2010	BE2011	BE2012	BE2013	BE2015	BE2016	BE2017	BE2019	BE2020	CY2016	CY2017	CY2018	CY2019	CY2020	GP2018	GP2020	HO2010	HO2011	HO2012	HO2013	HO2014	HO2015	HO2016	HO2017	HO2018	HO2019	HO2020	HP2011	HP2012	HP2013	HP2015	KD2014	KD2015	KD2016	KD2017	KD2018	KD2019	KD2020	KI2010	MH2011	MH2012	MH2013	MH2014	MH2015	MH2016	MH2017	MH2018	MH2019	MH2020
BE2011	0.925340639615255	NA	NA	NA	NA	NA	NA	NA	NA	NA	NA	NA	NA	NA	NA	NA	NA	NA	NA	NA	NA	NA	NA	NA	NA	NA	NA	NA	NA	NA	NA	NA	NA	NA	NA	NA	NA	NA	NA	NA	NA	NA	NA	NA	NA	NA	NA	NA	NA
BE2012	0.999984737503416	0.999981805846167	NA	NA	NA	NA	NA	NA	NA	NA	NA	NA	NA	NA	NA	NA	NA	NA	NA	NA	NA	NA	NA	NA	NA	NA	NA	NA	NA	NA	NA	NA	NA	NA	NA	NA	NA	NA	NA	NA	NA	NA	NA	NA	NA	NA	NA	NA	NA
BE2013	0.928049082771463	0.802712302727279	-0.0571518828763771	NA	NA	NA	NA	NA	NA	NA	NA	NA	NA	NA	NA	NA	NA	NA	NA	NA	NA	NA	NA	NA	NA	NA	NA	NA	NA	NA	NA	NA	NA	NA	NA	NA	NA	NA	NA	NA	NA	NA	NA	NA	NA	NA	NA	NA	NA
BE2015	0.966620752986523	0.933608644195946	-0.999977921567155	-0.669879065440845	NA	NA	NA	NA	NA	NA	NA	NA	NA	NA	NA	NA	NA	NA	NA	NA	NA	NA	NA	NA	NA	NA	NA	NA	NA	NA	NA	NA	NA	NA	NA	NA	NA	NA	NA	NA	NA	NA	NA	NA	NA	NA	NA	NA	NA
BE2016	0.895513881612421	0.685223395146012	0.477622544976379	0.301452467483494	0.974086647635436	NA	NA	NA	NA	NA	NA	NA	NA	NA	NA	NA	NA	NA	NA	NA	NA	NA	NA	NA	NA	NA	NA	NA	NA	NA	NA	NA	NA	NA	NA	NA	NA	NA	NA	NA	NA	NA	NA	NA	NA	NA	NA	NA	NA
BE2017	0.99876486733771	0.195080078919003	-0.999957317072675	0.0484641792373752	0.999988054056887	-0.116978904263211	NA	NA	NA	NA	NA	NA	NA	NA	NA	NA	NA	NA	NA	NA	NA	NA	NA	NA	NA	NA	NA	NA	NA	NA	NA	NA	NA	NA	NA	NA	NA	NA	NA	NA	NA	NA	NA	NA	NA	NA	NA	NA	NA
BE2019	0.99998475549471	0.437097468942933	0.999970836108732	0.489486113536801	0.633917527104632	0.69389239881156	0.974345168757696	NA	NA	NA	NA	NA	NA	NA	NA	NA	NA	NA	NA	NA	NA	NA	NA	NA	NA	NA	NA	NA	NA	NA	NA	NA	NA	NA	NA	NA	NA	NA	NA	NA	NA	NA	NA	NA	NA	NA	NA	NA	NA
BE2020	0.999984757225004	0.999982848402549	-0.315374089063801	0.998669562915215	-0.999985751978893	0.289194433044233	0.518267036971619	0.953797030095218	NA	NA	NA	NA	NA	NA	NA	NA	NA	NA	NA	NA	NA	NA	NA	NA	NA	NA	NA	NA	NA	NA	NA	NA	NA	NA	NA	NA	NA	NA	NA	NA	NA	NA	NA	NA	NA	NA	NA	NA	NA
CY2016	0.999957304062793	0.213204569101961	-0.60448799703217	0.314729607889161	0.535128266967563	0.68541806512077	0.589808682354126	0.6972537346391	0.344301669398542	NA	NA	NA	NA	NA	NA	NA	NA	NA	NA	NA	NA	NA	NA	NA	NA	NA	NA	NA	NA	NA	NA	NA	NA	NA	NA	NA	NA	NA	NA	NA	NA	NA	NA	NA	NA	NA	NA	NA	NA
CY2017	0.699862637592417	0.999982010492944	-0.0840105986475504	0.657419853285482	0.84602443376021	0.85893280607293	0.284718876065691	0.475948650815895	0.99998429252224	0.571361357353681	NA	NA	NA	NA	NA	NA	NA	NA	NA	NA	NA	NA	NA	NA	NA	NA	NA	NA	NA	NA	NA	NA	NA	NA	NA	NA	NA	NA	NA	NA	NA	NA	NA	NA	NA	NA	NA	NA	NA
CY2018	0.999980125181337	0.312865320094039	-0.944124781836575	-0.0998826199787567	0.922937809115284	-0.399814854566752	0.360392718597216	0.48022609021253	0.758317121558657	-0.338843688255397	0.421184339521801	NA	NA	NA	NA	NA	NA	NA	NA	NA	NA	NA	NA	NA	NA	NA	NA	NA	NA	NA	NA	NA	NA	NA	NA	NA	NA	NA	NA	NA	NA	NA	NA	NA	NA	NA	NA	NA	NA
CY2019	0.999984756096853	0.457793852634482	0.999979103061911	0.363173345144657	-0.123422366526703	0.310667681221811	0.691530608991881	0.701917000054944	0.850609429955919	-0.0184305569627259	0.0017372688674186	0.44229989028101	NA	NA	NA	NA	NA	NA	NA	NA	NA	NA	NA	NA	NA	NA	NA	NA	NA	NA	NA	NA	NA	NA	NA	NA	NA	NA	NA	NA	NA	NA	NA	NA	NA	NA	NA	NA	NA
CY2020	0.999984756097797	0.524665700866574	-0.279069106014297	0.413423423752067	-0.999969516841945	0.10646703303892	0.565915142387526	0.187141891001126	0.925686687513427	0.393559875849268	0.104424169430027	0.999981024496461	0.664673094277735	NA	NA	NA	NA	NA	NA	NA	NA	NA	NA	NA	NA	NA	NA	NA	NA	NA	NA	NA	NA	NA	NA	NA	NA	NA	NA	NA	NA	NA	NA	NA	NA	NA	NA	NA	NA
GP2018	0.999588289112561	0.717293306743782	-0.280743775970869	0.290395535236022	0.954684048446746	0.669648112825086	0.359882228723069	-0.111828104014801	0.322381715960569	0.285783991251969	0.999984758420972	0.00230168315414024	0.119509808878744	0.312521021242154	NA	NA	NA	NA	NA	NA	NA	NA	NA	NA	NA	NA	NA	NA	NA	NA	NA	NA	NA	NA	NA	NA	NA	NA	NA	NA	NA	NA	NA	NA	NA	NA	NA	NA	NA
GP2020	0.699985598662109	-0.999984737500576	0.999954212330232	0.999984737484764	-0.999984737484737	0.99998615615576	0.99998475764662	0.999968952528658	0.999984751448612	0.999984751448613	-0.999992378435071	0.999984756097435	0.999980774118481	0.99876486750976	0.99997553227627	NA	NA	NA	NA	NA	NA	NA	NA	NA	NA	NA	NA	NA	NA	NA	NA	NA	NA	NA	NA	NA	NA	NA	NA	NA	NA	NA	NA	NA	NA	NA	NA	NA	NA
HO2010	0.989995255068249	0.683735265326879	-0.999945692809055	0.593363092844219	0.999984695612268	0.999984756251687	0.999977887841454	0.822914736438516	0.755302798286169	0.999984756097561	0.883253807706334	0.999971431956776	0.501433417593657	0.999984758420972	0.999981091484784	-0.999984695669732	NA	NA	NA	NA	NA	NA	NA	NA	NA	NA	NA	NA	NA	NA	NA	NA	NA	NA	NA	NA	NA	NA	NA	NA	NA	NA	NA	NA	NA	NA	NA	NA	NA
HO2011	0.999981815087449	0.999986854298286	0.999987714585268	0.526436741993133	0.263407246804362	0.280406546830659	0.45810363242806	0.367108990820161	0.999975516348806	-0.0826538804890278	0.863426872664256	0.709775880653729	0.525552488274932	0.424024348201171	0.839285496682247	0.966651404179061	0.518718393077592	NA	NA	NA	NA	NA	NA	NA	NA	NA	NA	NA	NA	NA	NA	NA	NA	NA	NA	NA	NA	NA	NA	NA	NA	NA	NA	NA	NA	NA	NA	NA	NA
HO2012	0.999984751448612	0.647998097563723	-0.162702600021708	0.735604302087564	-0.135030801740771	-0.230280876181541	0.721847002535492	-0.314725465207099	0.275551417306178	-0.586343718056436	0.895193058336953	0.726706813218517	-0.106844247826451	0.533482192162161	0.327060388793192	0.999985768003339	0.999979908432883	0.646557700286203	NA	NA	NA	NA	NA	NA	NA	NA	NA	NA	NA	NA	NA	NA	NA	NA	NA	NA	NA	NA	NA	NA	NA	NA	NA	NA	NA	NA	NA	NA	NA
HO2013	0.999984757646583	0.789270481661853	0.321538223664021	0.580320146632615	-0.539518093773969	0.323651970033201	0.397198690373379	0.789903714271233	0.999979634334703	0.371914365766748	0.0996629029727647	0.673620141623413	0.587533009977436	0.786949645070208	-0.435516087231196	0.999984756097561	-0.5332997582245	0.50202743591555	0.498087167981948	NA	NA	NA	NA	NA	NA	NA	NA	NA	NA	NA	NA	NA	NA	NA	NA	NA	NA	NA	NA	NA	NA	NA	NA	NA	NA	NA	NA	NA	NA
HO2014	0.999984752145482	0.999983405632394	-0.881594102526153	0.89939958417339	-0.176592498141209	0.24259855659901	0.807209104865575	0.722190255662757	0.99998000522037	0.211849341546642	0.999988472985127	0.429377982835529	0.175315348236566	0.222954202069062	0.484124804254778	-0.999984751450738	0.816076141234713	0.666912614419436	0.875779152165028	0.782174553554399	NA	NA	NA	NA	NA	NA	NA	NA	NA	NA	NA	NA	NA	NA	NA	NA	NA	NA	NA	NA	NA	NA	NA	NA	NA	NA	NA	NA	NA
HO2015	0.999983502306083	-0.300922375306718	0.848035998952977	-0.614100565103094	0.787709408583389	0.509771535528583	0.633689373208239	0.287095014499204	-0.0406955815145621	0.189993922474173	0.419941448744389	0.118498634514606	-0.277748469629272	0.129574686647345	0.575413381483566	0.999862804880173	0.999970480713761	-0.34880888197063	-0.638343836004724	-0.251673059177313	-0.535288033609209	NA	NA	NA	NA	NA	NA	NA	NA	NA	NA	NA	NA	NA	NA	NA	NA	NA	NA	NA	NA	NA	NA	NA	NA	NA	NA	NA	NA
HO2016	0.999984756097561	0.487018549438982	-0.999979704920504	0.283358711583242	-0.0418973791237457	0.295139235428402	0.999977646001307	0.362003366632105	0.00682753347917291	0.317160872053694	0.646350763770944	0.253501596936249	0.674828604813516	0.177424294740599	-0.228918487742477	0.999984737510268	0.999984749673412	0.0460132254136479	0.644283518836425	0.563191374045143	0.692533960996959	-0.34638898990462	NA	NA	NA	NA	NA	NA	NA	NA	NA	NA	NA	NA	NA	NA	NA	NA	NA	NA	NA	NA	NA	NA	NA	NA	NA	NA	NA
HO2017	0.999984752145145	0.743445675835851	0.75436260569014	0.607790188913953	0.999984758420972	0.999984735136426	0.620793982234979	0.58313532922328	0.492575981799348	0.640555196707586	0.831237544461626	-0.129458362180686	0.408034973048885	-0.0808404886747595	0.702398379661904	0.999984756097561	0.999984758420972	0.570703832986684	0.999966850795591	0.241517746546359	0.699620534266445	0.3666279499003	0.813734826150836	NA	NA	NA	NA	NA	NA	NA	NA	NA	NA	NA	NA	NA	NA	NA	NA	NA	NA	NA	NA	NA	NA	NA	NA	NA	NA
HO2018	0.999984751448612	0.817352468052786	-0.999978401657667	0.526200493261186	0.999984758420972	-0.143083980329657	0.0159588742812458	0.37649002842347	0.490056124530628	-0.466871075042877	0.59725359360541	0.935338694423682	0.534870211451541	0.698609983233474	0.410887027958378	-0.999984749721381	0.999983499203179	0.689540170576274	0.596872206719048	0.311828288484869	0.544851386703919	-0.0573516669505521	0.305864745116683	0.145064053599503	NA	NA	NA	NA	NA	NA	NA	NA	NA	NA	NA	NA	NA	NA	NA	NA	NA	NA	NA	NA	NA	NA	NA	NA	NA
HO2019	0.999985768019245	0.586858737775999	0.899805084742713	0.327421616171134	0.814258985207714	0.808299874008789	0.830805882724261	0.846768168998526	0.867148817738731	0.39116403268354	0.461319203360698	0.695084643120388	0.569298932052933	0.999980394550265	0.0889047696911051	0.999984756097561	0.99998074091121	0.314800594780099	0.169140098513786	0.4901771550778	0.605973775777511	0.0275930190247282	0.754651756223651	0.977684977872856	0.751373841565678	NA	NA	NA	NA	NA	NA	NA	NA	NA	NA	NA	NA	NA	NA	NA	NA	NA	NA	NA	NA	NA	NA	NA	NA
HO2020	0.999979014108169	0.526458343367737	0.999977166689138	0.635855658805775	-0.508084761438039	0.481455533941637	-0.164334980049934	0.0258606450453634	0.755414288751869	0.700737907281819	-0.105116266864707	-0.38995398790845	0.340433340983087	0.808782116992675	0.109652952567252	0.999984757646502	0.999983515698166	0.369129588368411	-0.545145821526152	0.52694930311819	0.050547915019858	0.145838794722759	-0.140785714541311	0.100978778850634	-0.348108971131791	0.413816203232415	NA	NA	NA	NA	NA	NA	NA	NA	NA	NA	NA	NA	NA	NA	NA	NA	NA	NA	NA	NA	NA	NA	NA
HP2011	0.999588414615026	0.943675725791707	0.104792114571285	0.718505776026649	0.999984757691318	0.403284085031851	-0.141452009233722	-0.141410591585711	0.875682360251636	0.148253582458496	0.999984211148823	0.238450742001712	0.0703496003651231	0.0261916542031543	0.999984758420972	0.996291213443708	0.577050681075638	0.876414798784016	0.512600915431126	0.355365984317258	0.756541728623912	-0.0487163358005724	-0.0183239465855421	0.858412707442741	0.705695367922545	-0.0435917072565463	0.370516989398772	NA	NA	NA	NA	NA	NA	NA	NA	NA	NA	NA	NA	NA	NA	NA	NA	NA	NA	NA	NA	NA	NA
HP2012	0.999984755546476	0.730027976202149	-0.202539035451777	0.663284965652213	0.999985677984721	0.435469003228026	0.589384757036487	-0.198478514738634	-0.079295383119284	-0.229211009668001	0.663804284486334	0.775436331134421	0.278723975612624	0.306324695227179	0.99998437207814	0.988873640339627	0.999985772358296	0.599987614349361	0.363995521727368	0.276533693450322	0.808805739125685	-0.182119199724587	0.324324545687356	0.42389619851863	0.87776388471242	0.5877684136327	-0.414630189009324	0.597781170076827	NA	NA	NA	NA	NA	NA	NA	NA	NA	NA	NA	NA	NA	NA	NA	NA	NA	NA	NA	NA	NA
HP2013	0.999971159059258	0.642992909587137	0.99999491763534	0.896566889979658	-0.152385798924195	0.252402834817497	0.134419813437952	0.661857074506568	0.959828639003741	0.13034583627845	0.657101569737013	0.0700221579881196	0.279414808024539	0.230551352611575	0.336369344086942	0.999984394532287	-0.132144171626047	0.723373514172861	0.538834775047703	0.431314348836014	0.953122277540266	-0.458057049512958	-0.0576354550486568	0.527208105855935	0.148821687673303	0.572587309856577	0.380168575056665	0.242861486321943	0.352535824928948	NA	NA	NA	NA	NA	NA	NA	NA	NA	NA	NA	NA	NA	NA	NA	NA	NA	NA	NA	NA
HP2015	0.999984758420972	0.573418761251008	-0.999985367712267	0.0258514376382554	0.999984758420972	0.696846954352742	0.999984757854755	0.919364817452718	-0.205903565543816	0.270987785823087	0.93076043713406	0.123409371145864	-0.336923646030314	-0.607580803132644	0.569162405299939	-0.999976594025868	0.868429910072571	-0.0249349366744061	-0.541886708573726	0.361819163887604	0.372293278764423	0.878190455138326	0.266809393838022	0.470068477053521	0.480472412546555	0.82189765987845	0.056648997449532	0.210780135441962	0.541856086323418	-0.155160691181067	NA	NA	NA	NA	NA	NA	NA	NA	NA	NA	NA	NA	NA	NA	NA	NA	NA	NA	NA
KD2014	-0.999985755003867	0.398910034464058	-0.536973126012122	0.449904226324955	0.944781940999908	0.317126199501173	0.999979604361112	0.220237300104792	-0.167858075328879	-0.167621456963077	0.646659172029024	0.0574083665596809	0.0676990852991568	-0.285306143806009	0.0945076376417244	0.999969303363599	-0.637266819405469	-0.0160547601406051	0.00581671625768662	0.117050794074128	0.377531509094509	-0.685539017755684	0.690837727736382	0.744503339990682	0.340147747696952	0.285686380751492	0.443825912854366	0.096826965249669	0.177103840040591	0.454900708217253	0.192989213086358	NA	NA	NA	NA	NA	NA	NA	NA	NA	NA	NA	NA	NA	NA	NA	NA	NA	NA
KD2015	0.999969482294932	0.667379623378946	0.99997633769877	0.103841351603915	0.776366128847954	0.689736064158778	0.324324331255111	0.466034277994855	-0.115386898079972	0.080579131992386	0.800111762567432	-0.0697594233701788	-0.189728628867354	0.334005710713933	0.642172242199912	0.999984737484738	0.847524839430088	-0.102233365991691	0.0015803985833502	0.159469558515988	0.153913936994366	0.861646997000644	-0.257674748327017	0.444978612200395	0.324478653685056	0.465904516599142	0.329313057094499	0.398497686225241	0.129458190984447	-0.0430028602337597	0.93073539049978	-0.0765330556476875	NA	NA	NA	NA	NA	NA	NA	NA	NA	NA	NA	NA	NA	NA	NA	NA	NA
KD2016	0.99998475018215	-0.029755427752185	-0.81151233263526	-0.0765915905456319	-0.249185324415058	0.651072839707827	-0.540574020101466	0.464172362356607	-0.131487138374227	0.731743771101455	0.429658047786759	-0.662566520606489	0.0513804883764777	-0.2901594985077	-0.0385578348436937	0.999984756097561	0.999985773515477	-0.251296143925262	-0.70464334920918	0.138690077286485	-0.124076161412801	0.0835561393752726	0.232764499225963	0.764479758623336	-0.618431662537172	0.32739915281122	0.305663829143905	-0.292101366772188	-0.354178069009357	-0.449840072922518	-0.159296340205456	-0.268827910674636	0.0863944972223018	NA	NA	NA	NA	NA	NA	NA	NA	NA	NA	NA	NA	NA	NA	NA	NA
KD2017	0.999984755111556	0.5945983213894	-0.874648644531468	0.481091503584414	0.981881883444566	-0.13999761520792	0.751633910353997	0.322677495118492	-0.0522225513270319	-0.224032411645318	0.509410015737746	0.654681570008795	0.0855813864770818	0.999981471477768	0.0718136451745263	0.99998475609766	0.999984758420972	0.613117508963349	0.620548840644653	0.422710064383933	0.451712868111103	0.0253608172321227	0.414243103518902	0.227909004025067	0.585919991068762	0.792552327264274	0.783866575497274	0.463630504287193	0.629522013780697	0.33264327545965	0.498434049250224	0.425443399004904	0.437021541529007	-0.434487242620497	NA	NA	NA	NA	NA	NA	NA	NA	NA	NA	NA	NA	NA	NA	NA
KD2018	0.999986275570023	0.692192036552005	-0.999970723940406	0.475503364881858	0.999957317073765	-0.164266507793805	0.426816190525937	0.341722727298634	0.786982202406522	-0.133792591134524	0.848629690560545	0.971821506526485	0.204912750101723	0.539437302067911	0.113719736504607	0.999984751451534	0.999957304056842	0.635376577939026	0.999984758420972	0.401985948886852	0.839876229723759	-0.00325195523137691	0.603239278064717	0.383060133343674	0.948024505178732	0.601476800246192	-0.259180842989542	0.337529802740424	0.578378643794472	0.325562611438215	0.585092091326182	0.680827259776571	0.0376611180023205	-0.37437145371402	0.703718071964757	NA	NA	NA	NA	NA	NA	NA	NA	NA	NA	NA	NA	NA	NA
KD2019	0.843627922123566	0.974741199674827	0.25895021209632	0.855441660275016	0.687857315154863	0.663500147499225	0.528396499596774	0.800757788728312	0.922847416477331	0.451019146997293	0.848273472072112	0.485943748264523	0.651013902937874	0.527530511985657	0.336238675451522	0.999984756097561	0.650671621662081	0.802745215152731	-0.0492093774093328	0.656404802958561	0.678898830636544	0.128335709630398	0.151093291263537	0.515915118161646	0.315681346902223	0.64592610292247	0.558448506861574	0.779188274526234	0.13971999683517	0.838729829395958	0.855873334973192	0.466513276310428	0.607773282955083	0.209929348117715	0.724567893645076	0.490888200451274	NA	NA	NA	NA	NA	NA	NA	NA	NA	NA	NA	NA	NA
KD2020	0.999968996886993	0.469190210312572	-0.999986880376458	0.640087225000949	0.537283064116604	0.122433440479036	0.857887851080157	0.644992583708841	0.885215727721941	0.608759451982694	0.789549334664576	0.999983545924914	0.508073167578704	0.9999726475444	0.410362853053782	0.999984756096853	0.999967753917502	0.475533613500603	0.857566923367202	0.879517083006267	0.67862482758781	0.481684732233715	-0.118863237455752	0.665544677771476	0.576449443275698	0.812392856121642	0.26349958125234	0.312313181506978	0.415074861156395	0.326436281607952	0.1701570651352	-0.14889053796391	0.605805369126621	0.213505677714977	0.936815851229834	0.782257006707089	0.431219992329169	NA	NA	NA	NA	NA	NA	NA	NA	NA	NA	NA	NA
KI2010	0.954423307806181	0.657534437755462	-0.999972145147914	0.628252494972173	0.768824705972723	0.999981361792564	0.999981018889077	0.784313783490527	0.998570388453854	0.99995732357945	0.974762735166311	0.999983753995099	0.999988022018268	0.999952474359358	0.999984758420972	0.999984756097561	0.999984758420972	0.708660709666147	0.401259614568454	0.387340763148154	0.810318335703411	0.72912361559929	0.999994665621021	0.999981145345992	0.999979250399756	0.99996735576795	0.999984758420972	0.349237516125992	0.999972538521995	-0.128050655024756	0.68299490454282	0.556845824473977	0.980154012154981	0.999985772358061	0.999957316721287	0.999984758420972	0.963374976985986	0.999982930394137	NA	NA	NA	NA	NA	NA	NA	NA	NA	NA	NA
MH2011	0.899958826809725	0.721884698148751	-0.999984757686187	0.833635983593632	0.999976719836703	0.208114796416662	0.87469612578357	0.62306678957773	0.999984757741543	0.0618235004712695	0.609931883647235	0.999984757474538	0.960431062751198	0.430994943441477	0.528729189800998	-0.999984751448612	0.999969728974268	0.808433640155199	0.969315184760483	0.8232629133511	0.862805551782995	-0.791357224873878	0.483220584109996	0.752147842140241	0.698735285142064	0.5779844317415	0.4120463739668	0.494391741756178	0.915507495257392	0.278968841934841	-0.136663002697245	0.220575057713796	-0.390598296702664	-0.0430351758839588	0.628270891727637	0.591677723531899	0.776375113803689	0.696391818100888	0.999984758420972	NA	NA	NA	NA	NA	NA	NA	NA	NA	NA
MH2012	0.999984757646266	0.623615140902497	0.793983242296721	0.80296881463218	0.68103256301143	0.382896795191444	0.775424372396601	-0.0370041652916737	0.0846624589160608	0.0406012032958905	0.861750056720212	0.682394230132249	0.628103984216438	0.711429438552872	0.999982285454604	-0.999984751442236	0.999985772357305	0.565412276513045	0.999984758420972	0.44998481366992	0.827553024761817	-0.168538363429896	0.653280682587973	0.999981518204348	0.649301562382527	0.686340300073894	-0.0723815383803443	0.40478216100879	0.583843985605857	0.727308837679343	0.384070760945898	0.386139193203444	0.54385891634775	-0.499455095242078	0.820150135190554	0.99997982872854	0.0214809307220391	0.644859267000815	0.99996755492056	0.687851139604993	NA	NA	NA	NA	NA	NA	NA	NA	NA
MH2013	0.970353680299898	0.634397924266366	0.043525098286331	0.774471260369546	-0.614161656481393	0.5759068849756	-0.22179146434908	0.471379833982296	0.604084044182935	0.602212699416715	0.519329126083455	-0.0868295619814734	0.128885356876499	0.418994008464719	0.262032847892707	-0.999981635037206	0.999984435352762	0.0275615929804418	0.454473161005952	0.520068662984465	0.659688552393516	-0.419327868586352	0.333097953295456	0.529817314243242	0.244878263326389	0.233749093335552	0.520558034173328	0.536433918815732	0.135583868003544	0.609774902974998	-0.0823664017435077	0.249912470305807	0.0310470722382299	0.28301229987489	0.183123073523565	0.118112189298583	0.601159295800604	0.49446613407311	0.817002618282936	0.707915016576783	0.4698266574605	NA	NA	NA	NA	NA	NA	NA	NA
MH2014	0.999982453321126	0.853667604459757	0.474598672802975	0.7661953883934	0.715362352675445	0.556718417891386	0.445628935393021	0.599223033343108	0.133843035214173	0.153144966619255	0.650164946599931	0.0804787531914759	0.382314617250758	0.221565041393351	0.446391550480227	-0.999588414615024	0.763895559829788	0.432684898811748	0.466526236340751	0.500019572705839	0.23180153995245	-0.597956005535599	0.413277262601509	0.864654570283985	0.816990385468476	0.745789502820584	0.340279829318245	0.541308583162872	-0.0697172754870039	0.419627250113245	-0.183967879742468	0.850218905712697	0.044028441217103	0.0303903938717221	0.5698918878145	0.710702300866048	0.840647521815029	0.361924399767281	0.867644359336705	0.291881831195414	0.433927067940724	0.536398933093174	NA	NA	NA	NA	NA	NA	NA
MH2015	0.999979444013791	0.745250024859357	-0.939781836506026	0.398581752752439	0.80854888124548	0.877932854154105	0.718082919204628	0.361153988651034	0.715255385065579	0.449548347199081	0.839046623979658	0.260867812003138	-0.00500238315033565	0.835884187716972	0.588627721985859	-0.99998475144224	0.999971656699514	0.127486551955712	0.801655889388162	0.397907251656751	0.536249993625425	0.53639007516173	0.29368601263679	0.903181813534286	0.502337358960752	0.598386610269402	0.592285983932943	0.46416746729064	0.147493923723372	0.146808579122135	0.819550173949388	0.221073591689012	0.871309594392526	0.350499242051192	0.60613076224145	0.433773459468073	0.502929711186936	0.27996137126688	0.916230701624645	0.361802343567409	0.84299120490958	0.352515495788734	0.547998504075274	NA	NA	NA	NA	NA	NA
MH2016	0.999957317073898	0.0941762617914293	0.578802132493044	-0.0736689868910597	-0.223243840460521	0.564028851661503	-0.186295663344205	0.41298333367876	0.261998983663759	0.645944241803104	0.357064946322658	-0.578520752071905	-0.0135359372278765	-0.236301279277132	0.0301515442615137	0.999984756097424	0.999984757646492	-0.156387401725419	-0.726865029772816	0.228283051574037	-0.146959511888776	0.223690041772336	0.309947655307988	0.679858532881376	-0.513034111154942	0.205987253925315	0.148079494731801	-0.137556523117535	-0.0225549334658496	-0.368465796390059	-0.0332264945875996	-0.570773084089854	0.00745085571595237	0.931621002494031	-0.385904734032664	-0.309168277592483	0.125016436877664	0.364301086270844	0.999979989500117	-0.09832475351175	-0.492503744139879	0.110891145821544	-0.098327976531749	0.277354403750039	NA	NA	NA	NA	NA
MH2017	0.996294725929355	0.475962346537205	-0.999984757679166	0.593997835501058	0.35441295197843	-0.0194750640810766	0.824604015939169	0.360378888618177	0.315794965247747	-0.0714555920159533	0.656569637882503	0.555451421238087	0.077754751251301	0.99997877760045	0.0846452188495258	-0.999994918698242	0.999984758420972	0.470287039832385	0.694363647744856	0.569235983150478	0.693415107402903	0.13721481767409	0.588822772623937	0.569198488937973	0.444578407885741	0.845957021676686	0.323733664175638	0.121890410711815	0.67963542641623	0.410250519083233	0.741692776673186	0.638556452156392	0.512576391939065	-0.4301716819663	0.934138095514807	0.711901207125804	0.646496935731185	0.999983971844934	0.999984751450738	0.541477121804317	0.846343080611125	0.279414338719172	0.744504911694425	0.771169859153292	-0.34017552600127	NA	NA	NA	NA
MH2018	0.899862762980126	0.277751073356093	-0.999985927407499	-0.181901029562422	0.748168845481755	-0.182076172889055	0.444360991894558	0.570949578680539	0.726328562255083	-0.131036147097209	0.54576105729148	0.982076299478451	0.195819639040412	0.929807068572573	0.214892711271077	0.999971634546674	0.999986275603246	0.395471281429298	0.15743942883098	0.197847388042759	-0.0431475130694223	0.641530356242099	-0.00819785687180833	0.121334374530837	0.811422963917789	0.495745026017125	-0.0337489518760453	0.115910493310067	0.146521038668682	-0.135664869044274	0.492255430893836	-0.0939248167516909	0.418056695102498	-0.53286603686667	0.543161384401713	0.858612338234274	0.36316954536203	0.999984758420972	0.999976109751297	0.454889354630396	0.315801032079964	0.11528119854289	0.0750210371195713	0.525895453530824	-0.494058834663026	0.439242651423745	NA	NA	NA
MH2019	0.999979248708919	0.0868904898010327	0.433995189757394	0.179357425106755	0.737798357503466	0.286789098125945	0.939153942889991	0.64805986398797	0.771744743070671	0.204105169655163	0.723864329865024	0.450772284435309	0.492190001203359	-0.236397417234079	0.492943317493594	0.999984756097389	0.762535017694336	0.029772443021598	0.21923371254645	0.291285966927282	0.699002757961567	0.70115535202759	0.147404805513978	0.393243851663753	0.441010045298997	0.485604045486556	-0.300688083915855	-0.124193664629512	0.152260003975887	0.106862312964645	0.737630337288307	0.0279574281181758	0.51169772009059	0.0866210787194764	0.0956509980208085	0.521025789427154	0.570989487974465	0.565927749652749	0.879223917446992	0.364089298531885	0.617437715896297	0.164395869433905	0.00966832833691678	0.330675132154363	0.158904581703489	0.396423736887828	0.754561591191688	NA	NA
MH2020	0.999986275603246	-0.999988066587923	-0.999967090438672	0.0370930407691976	0.994233339179192	0.915423340461966	0.999984758420972	0.999984758420972	-0.587079077233634	0.999988779916694	0.491545437010851	0.143565861785544	0.747954379742532	-0.827396695079798	-0.194134666394565	0.999984755486929	-0.380679867664288	-0.427515803976278	-0.648960296423646	0.163012850257772	-0.00568531086248813	0.439923731135976	0.999987551193747	0.8286084354491	0.261078323116006	0.816636313569416	-0.686155094064899	-0.999969516841945	-0.203393606535698	0.256240493112426	0.986658630735242	0.879591250395756	0.435720485668919	0.767433563329839	-0.360019446555957	0.271541507669769	0.48183969668753	0.878862810225191	0.180808405309103	-0.703762944562184	-0.710644733480989	-0.0222645454384375	0.53428404517713	-0.315704759992527	0.854115004896515	0.573343447591209	0.159339209783088	0.823223901902364	NA
ML2010	0.999984751448612	-0.263565493202418	0.99998475759734	0.157015559160691	0.999984756097561	0.848605557122339	0.999977929204513	0.999984758420972	0.361066397105298	0.999984758420972	0.306148658365243	-0.609677494935764	0.999984756097596	0.999986276299952	0.253452525108137	0.899994917149644	0.99998475764658	0.288239185953966	0.0179063619163982	0.484402457101001	0.0920308349345531	-0.0839079543816127	0.999984752145214	0.999967540503092	-0.410431916224822	0.999977515780854	0.930031097479685	-0.83246174253936	0.215327406795859	-0.999988202280318	-0.539820934880621	0.0101765102702243	0.265342081816632	0.999984756097915	0.266720552967651	-0.309138524314896	0.404423147527175	0.999981334700939	0.999975085305304	0.999984758420972	0.245660090919351	0.573669501413894	0.457327852341126	-0.0767616593520176	0.999984758420972	0.463476590533348	-0.387164618427935	0.687246531229416	0.999984505836433
ML2011	0.999984756097797	0.604194281857429	-0.999957304062792	0.725914452652673	0.999985850908485	0.261499142137178	-0.275222800043263	0.289339891286493	0.559783126613485	-0.215458302310947	0.844639962793057	0.999974150885956	0.847722364117646	0.384684458441932	0.999982865625439	-0.999986514637699	0.99997836898213	0.286350792230086	0.818262121282406	0.509829108856192	0.800813386674144	-0.642216535940219	0.32611409385207	0.999980330450469	0.999984758420972	0.357187440229282	0.24767229117492	0.632185403271109	0.855617751932725	0.257464136330293	-0.26681673400193	0.196868212609202	-0.203689331205786	-0.301135634618863	0.563777085896208	0.995017057613894	0.619426924311942	-0.0630512415597552	0.999982213264249	0.909153496658905	0.442153013213657	0.71110990963606	0.5492217309598	0.551330510608466	-0.469147685152168	0.567809643994651	0.878867003041884	-0.0552462500887189	-0.907427673399901
ML2012	0.999984737503895	0.902247878502708	0.999984757646579	0.944871922590941	0.999984758420972	0.527054478623384	0.999984758420972	0.999984758420972	0.832632406861498	0.0403306220256197	0.974027494720311	0.999979930008851	0.999972118299893	0.563846805230757	0.394851722140215	0.999987175289295	0.99997872190432	0.865913167300709	0.864408381440522	0.751706535799687	0.97362885622099	-0.976534325890585	0.820848015306616	0.999982522141059	0.832957036689195	0.999980725397186	0.658150678750585	0.400924947169728	0.67491573427698	0.999984758420972	0.134202217800382	0.317838011734657	0.401704482358423	-0.750472874431744	0.911515456585017	0.999983112724409	0.970892352282858	0.765297317561246	0.999981692185018	0.999981438943034	0.883448369963986	0.735184061959164	0.794609268400664	0.898556319727958	-0.766717726850032	0.938671358310438	-0.241860623394213	0.406151128043473	0.204745291296691
ML2013	0.999984751448612	0.538820056307818	-0.9999847560977	0.669118134191658	-0.307845756290272	0.280018190596607	-0.41898610931479	0.188117383432814	0.47990764565034	0.604143338992806	-0.0630599476506495	0.0714738616717097	0.18333674827481	0.690146139614325	-0.295749065910158	-0.999984751451446	0.870790676096103	0.155807188146802	0.44404036467183	0.670511437306999	0.545935877209776	-0.681591695057419	0.552348037049459	0.279770797135509	0.438696682667693	0.290907682383105	0.489717243991675	0.305643214327017	0.449941500605147	0.319642238660823	-0.129250955985456	-0.00128312429930728	-0.255361885178745	0.474509861423675	0.221615864361891	0.148127300241469	0.319045707416309	0.612571794719784	0.999984757659454	0.766009139090453	0.465711671980495	0.790105763652889	0.339365639679617	0.278350163393889	0.374158201971539	0.446808269506391	-0.118338815165609	-0.180172652344919	0.066172547778673
ML2014	0.999985768018947	0.971695699076041	-0.999984728638753	0.894893962002506	0.54233244994987	0.406551159760451	0.959130981482222	0.465392032788052	0.990342283395584	0.148030635339897	-0.179624535993614	0.383632671100134	0.60158999273546	0.645440660964327	-0.0672972907459195	-0.999954212530806	0.360786422981213	0.693153234823709	0.549900151359855	0.745311704974335	0.582390423483946	-0.705909499074263	0.474008010620908	0.446940209282851	0.629749254511152	0.603404644627343	0.672514258053596	0.845152549155276	0.437162390096079	0.733275711794584	-0.255998085531878	0.697303085347356	0.0144262095637088	0.0628873261372445	0.676989427211884	0.634854238418984	0.999983218224779	0.684882375662681	0.817009681167436	0.999981236191814	0.590627298180801	0.529848616354322	0.80006944483783	0.413765704960295	0.0913040189228196	0.783408809761091	-0.381871619578889	-0.287510794379572	-0.67675021864116
ML2015	0.999984757646266	0.999984202387603	0.956189748446099	0.708012303329143	0.98050077081016	0.716586819913918	-0.521633735408196	0.429077479874746	0.566409179562122	0.368687263687333	0.609039420754304	-0.438117295165778	0.224109711449618	0.193063526403704	0.298838780402119	-0.999984757698133	0.999985810737048	0.437440757079268	0.627223154245286	0.508018577248211	0.646064298734079	-0.67373149520434	0.144432770587989	0.815569606911903	0.202069246296925	0.585868102468286	0.726798315400798	0.999981654189694	0.275754418134797	0.435593890267713	0.0014564731754161	0.53966418021243	-0.165513050689213	0.589083377082245	0.292372371283339	0.12612385293568	0.584130017599526	0.238203698357321	0.740430517633422	0.476488707806787	0.662456846460359	0.72357114738163	0.890825487771479	0.51436357706409	0.592903498499073	0.203475249090522	-0.600723876263226	0.161956397396292	-0.999987242181363
ML2016	0.999984750998887	-0.0158792966074774	0.0879131496802434	-0.0169990184897312	-0.40657970557823	0.522725771880085	-0.516515124823353	0.457261249590678	0.243022638699419	0.607198136991197	0.358559032976328	-0.705796440625513	0.079119347105905	-0.216321681486298	-0.0217562902360295	0.999984753370915	0.999984756097752	-0.223648877648595	-0.593764804710544	0.0928306592538927	-0.0255155505102579	-0.0876580974296918	0.352680290654494	0.755510998797453	-0.610714415400417	0.314627939732495	0.323178914084563	-0.310399868643941	-0.155019803370416	-0.554866170846227	-0.379475163495894	-0.615540698742891	-0.1743599632383	0.999884773667566	-0.45243682524169	-0.397663951718154	0.0848114456047066	0.329917781039824	0.999970720695923	-0.142928391878629	-0.443846519300686	0.137695068814206	-0.101890809446739	0.0930023038369838	0.972891645629327	-0.419153853641841	-0.594424046380997	0.103205788910505	0.848862490169869
ML2017	-0.999984756096852	0.591919957966442	-0.999957316660371	0.819339669762191	0.802786886427331	0.620701884800404	0.103829442309189	0.272683199688826	-0.499372508023388	0.262801691847215	0.796579749989031	0.230580428434222	0.0668794559271856	0.356853699616752	0.307932945479864	-0.69986276305664	0.407515078571733	0.535441766308981	0.709388856542018	0.583986898675887	0.711441811912554	0.164417977526494	0.551632599781132	0.646059107192925	0.477058558816085	0.581241693429589	0.800537394086231	0.368427530723408	0.464436499504041	0.45980068627839	0.999980059777148	0.935239342743242	0.899768154057567	0.287314004974008	0.851258224734323	0.437798460725405	0.611989293869265	0.469237228527953	0.512436212218837	0.770822231730082	0.679525528550858	0.651107893149052	0.910523983620276	0.907353457953477	0.148239775672983	0.610414896423397	0.213539805501787	-0.134158104742811	-0.329273074413125
ML2018	0.699862763063016	0.79295274417998	0.188375088619821	0.506738257535895	0.99997508899314	0.387639795439036	0.253319573196418	0.53126501903439	0.521536040940353	0.234284734729546	0.682126612450239	0.992621565812335	0.334530536438473	0.675846498450363	0.41800456980792	0.999984756097797	0.999984757530241	0.630275585006213	0.99997766641983	0.541168561555582	0.507680786046112	-0.0077682564910411	0.366056183558615	0.628562342941056	0.808415309827835	0.377770924553371	0.204700647411533	0.75564794595134	0.703945753347464	0.476640339410706	0.696800807423028	0.607698821986281	0.285262094410591	-0.307295696006619	0.721568093824616	0.889714701115558	0.643750092833056	0.456902097341276	0.999984758420972	0.792385928237801	0.999978571339377	0.509261904626619	0.839803299754569	0.738893417248931	-0.345201925937341	0.359738639312273	0.878086928721628	0.095019842199751	0.104783979462601
ML2019	0.999984757646502	0.175525075486286	0.927599486057562	0.300534984035621	0.78894142026829	0.61115758232976	0.910444285805511	0.999984758420972	0.922315508425873	0.613967909597536	0.776776915588037	0.361481538311324	0.478991749574833	0.10252072566535	0.318187341041589	-0.988873644983613	0.562262188942717	0.172943578553908	-0.426651521081083	0.575642384322262	-0.0447728534363564	0.179022882159872	0.601121173052518	0.694261254752612	0.367865784384819	0.599389738737891	0.366566743105346	-0.128803842786695	-0.380798713638625	0.51035348959535	0.999974893697621	0.560864210170964	0.546154560948086	0.51278240042976	0.13730206819064	0.301884141308702	0.918870687959203	-0.132102218098969	0.953104719496913	0.478412614835891	-0.345313446957776	0.638876960027128	0.773179555785752	0.569815883314306	0.284299112080719	0.433468143551097	0.17438913214962	0.655832804339975	0.684216462759751
ML2020	0.999957304056833	0.391404686006164	0.999979103148804	0.494322728135473	-0.186685044470434	0.424302874561001	0.657668663451955	0.985206712814924	0.864288463162127	0.93821733907417	0.496110516295025	-0.0353163135352399	0.583596305506967	0.779832360264279	-0.131779513338946	0.999984758420972	0.733336176310262	0.216793362731429	-0.925137305735337	0.999984758420972	0.241138033908252	0.250400442105924	0.085181147460646	0.523531979478558	-0.280108222381805	0.735046423940744	0.548449514199527	-0.265678714048367	-0.582250694006245	0.511342429813449	0.40336461027225	0.248948749969082	0.496576650532473	0.66948424231341	0.197355234473844	-0.0543251362940856	0.701715949473029	0.999984758420972	0.921591648460211	0.628636257171713	-0.619819050826501	0.676553981719302	0.130984977100013	-0.447534427121369	0.656561930869738	0.434314251627748	0.325252166260915	0.421052902003662	0.848262154804347
MY2010	0.999957317074889	0.226445848857447	0.999972144791261	0.290673061070139	-0.651664464751007	0.443403883501189	0.405762851510121	0.440085842285295	0.52921931312786	0.784303896452161	0.492085048014842	0.315690047473163	0.35997092833177	0.999973881861759	0.487663398308545	0.69995425434584	0.999984758420972	0.804576061045276	0.0433324275249993	0.481665634878559	0.551529704398586	0.301529692871327	0.438595000315074	0.562362705193876	0.0802276254347585	0.233882788540151	0.588413749804378	-0.134355089019794	0.162664466889955	-0.141435303320347	-0.0972393526055603	-0.472746954629584	0.300643106191855	0.756229418746132	-0.0781055377936707	-0.0277694512883058	0.361972536239312	0.999984472712854	0.999984758420972	0.999975954639048	0.0788709291387822	0.455341909643325	0.24813219047336	-0.1216762288906	0.844382165980825	0.141120270950116	0.0183171684679868	0.0672562510738243	0.565767011938601
MY2011	0.989998416766626	0.866460061498529	0.999970979334049	0.676373761420345	0.458371008107899	0.213419850684184	0.590186027031024	0.508735540309842	0.99997906637529	0.0342548011484927	0.7873073585517	0.704253775045697	0.615409498922891	0.450707301389344	0.724394242165849	0.999977378402746	0.862349272236928	0.994919362211022	0.925737205901033	0.967048851905491	0.898434371784872	-0.29890800585657	0.316201679942706	0.547702402456303	0.474913702993402	0.41842377398763	0.263864754631304	0.756474744174886	0.78772953514743	0.497799983198928	0.173654559435746	0.30453587539963	0.22567920231031	-0.0810634760029166	0.541369217966582	0.634738203211509	0.543055928727763	0.574284318047175	0.836604940713815	0.999984758420972	0.898517616637432	0.379190091952961	0.623149935920147	0.382416746258788	-0.0443946380935619	0.419636969025984	0.395342283686306	0.383443901376408	-0.439160635181196
MY2012	0.988873644983616	0.999980904690021	0.999984757357635	0.841553660026692	0.0680617020664855	0.699032511370152	-0.516378413901048	0.295905155780308	0.727179769728935	0.0662473307404871	0.871617153987192	0.682563197577044	0.814401633141236	0.968126678945759	0.625473233430707	0.999984756096852	0.645102670042601	0.999984758420972	0.744318473347551	0.470042832282426	0.648419079385584	-0.377835757043881	0.0662155491788584	0.85373240763366	0.728113392801782	0.866367643729815	0.60249710658856	0.98255037668716	0.66232810706596	0.70774411249381	-0.0803122713906413	0.00434745102818284	0.450367922659563	-0.0681062630016782	0.598158021290176	0.401121476293899	0.952774779491322	0.849039958977884	0.857525492133688	0.80042727920381	0.812248728761864	0.494919496500336	0.279357452767648	0.466628277177167	-0.0819800957990021	0.500655039603643	0.226845896601944	-0.309637064202474	-0.808609855746654
MY2013	0.999979566460433	0.703799818915169	-0.00840185715125246	0.873241279747218	0.0387703503192917	0.240878972957919	-0.0546725007169548	0.396527508558353	0.662487921820298	0.316131816043857	0.766320482264897	0.648707370582099	0.325962252782635	0.589192592347286	0.317170705795775	-0.999984751450738	0.773165100227943	0.59861220884515	0.715726586378475	0.685957503210867	0.9160455513261	-0.648736176104986	0.706354822115429	0.873725068255436	0.687412201210211	0.626031306579826	0.504758406176977	0.46235993315192	0.725742725303101	0.809898078967396	0.149957473194927	0.423373636669356	-0.0214967640093055	-0.0609480658579044	0.624418925564348	0.789944421495243	0.617261804835061	0.713685157046264	0.679256372083828	0.888212953360104	0.791728882021746	0.587288985909969	0.616728825416291	0.482920955542415	-0.161853863519471	0.863297174662517	0.0654939692085433	-0.0754734776537276	-0.161630556448164
MY2014	0.999984756096853	0.99000247487541	-0.363886232770411	0.767229510862934	0.49295877014144	0.57395093097985	0.686478790921713	0.513713737537502	0.999984758420972	0.385322029617767	0.96623410348839	0.298950234893669	0.283384136272571	0.469246982605421	0.631882059285623	-0.999984757646502	0.988303736513969	0.575302410787708	0.878888602998314	0.801298516431132	0.941970811117066	-0.099465077357065	0.31592700938173	0.630884004097154	0.327466943445074	0.265084180455816	0.326531828994794	0.709548730074415	0.653680840133826	0.741548351240039	0.27868497079879	-0.0239829616166005	0.451420973167658	0.0408385324239589	0.403759966894732	0.605580490543008	0.628925937285078	0.627527391057045	0.946921593984941	0.999984758420972	0.734535951951297	0.642656727702866	0.127299422008618	0.645894468691332	0.17894675899945	0.509001873129775	0.646187249406081	0.519379944270061	-0.555261418874502
MY2018	0.999985768018947	0.597671321251382	-0.776788959108029	0.361475744986114	0.999984758420972	-0.323599693323814	0.627036188125963	0.329060025886772	0.874963591718796	-0.405587791718718	0.847414525798304	0.917917369188083	0.438684191697955	0.672398593754236	0.44927829636007	0.999977394967282	0.999984758420972	0.629026175781543	0.999975831645649	0.475653346545454	0.862502021197677	0.339430800467645	0.158330595594483	0.536834956850528	0.887281425584474	0.455329339441951	-0.236299562751418	0.102899930180867	0.536895938183024	0.163036816846008	0.619960983452026	0.46697653392761	0.383929056442678	-0.655758346308064	0.421050620751774	0.968388779110429	0.428369259013643	0.717563179278969	0.999966724116668	0.439168228295816	0.999979703977693	0.206024619916504	0.59006608597426	0.530240092334036	-0.543158506559255	0.602217697394938	0.832394061686215	0.682236233845197	-0.0616966315210257
MY2019	0.999984751442239	0.781865814544436	0.999986987803431	0.719673637434421	0.494999199085211	0.40637762485078	0.254646225943267	0.856972774642034	0.999983441157087	-0.303999272641098	0.532996173960938	0.431224009162772	0.716659095482381	0.411598189548831	0.162214738957591	0.999984756097561	-0.00783107561143503	0.615097399887934	-0.0166505242164991	0.443454092102597	0.362230657258134	-0.449031857963949	0.287929782601053	0.449754434715674	0.756539866794935	0.585370388075686	0.151994324654257	0.377659436940997	-0.0210100865560594	0.662701785835149	0.360560736012787	0.612491949455889	0.271368218082151	-0.318487977947774	0.274303602984107	0.602601353123134	0.964836454053972	0.374447706897308	0.58749656630326	0.580826089248827	-0.118335092328144	0.520166179542521	0.929180972176349	0.465245917069024	-0.50022462216488	0.330756743874397	0.281858732871867	0.5800235769254	0.741384174712703
MY2020	0.999985768018943	0.532956002779749	0.999984751450738	0.781697657863048	0.0804834773767348	0.589449157634999	-0.0470733383237413	0.656668118911144	0.913985442323695	0.126602891490975	0.625753924641381	0.74603269535946	0.787466740178131	0.878384919635286	0.355488579449638	0.899862818818517	0.999984758420972	0.450421019632714	0.83254747652525	0.262892504134416	0.609327034853001	-0.251950324605493	0.213098431034939	0.625212752481221	0.717619798728051	0.903114137005648	0.829774667586348	0.41900614484708	0.451846939901278	0.630029076591125	0.482666644762293	0.484017363970697	0.303847844429263	-0.139901802533483	0.738503903408698	0.938562277287251	0.999981609695744	0.644587042857286	0.999984758420972	-0.178893236953944	0.999973067632318	0.556037422079424	0.857985190665645	0.544782249873204	-0.185260824022544	0.503831018954305	0.539531235532787	0.333290748980561	-0.451265566171537
RP2016	0.999986275605147	0.16955713644288	0.53346036157697	-0.244416764360566	0.999983231422597	0.832373415103862	-0.614315492958241	0.522086872192973	-0.717226065928469	0.866645821841155	0.709708447038787	-0.543000868300304	0.294458974603142	-0.31706085549478	0.0774015249778356	0.966651418108903	0.999984751448612	-0.0935408379710347	-0.783091616371196	0.230481459668021	-0.0879571129823084	0.311304598321205	0.404419907107486	0.81386334997482	-0.475048958673614	0.435836978205171	0.471235414933816	-0.228743042722806	-0.134071926346431	-0.462421847920027	0.17957408303612	-0.55615387188658	0.354521374246574	0.855681348955417	-0.285713213860966	-0.472549446308622	0.236162307117789	-0.129947616531019	0.999984758420972	-0.131077295072302	-0.46697179247445	0.386988770509778	0.0995199368717316	0.692321030092495	0.80636500084529	-0.267559540763935	-0.573254355110681	-0.156214029525741	0.931935450139319
RP2017	0.999984751442236	0.971531484580961	-0.999984757646581	0.754808496918825	0.999984758420972	0.999984758420972	0.692889335950007	0.951375275244304	0.362924739536937	0.999983022934934	0.999983351151301	-0.110842116791514	0.647482675727332	-0.286695031019214	0.999982561348006	0.999984757646502	0.999983530165816	0.687245938188552	-0.12763473672706	0.242844436803261	0.845203571315569	0.490450744389971	0.775431988259215	0.999984758420972	0.29876569885745	0.999983381252678	-0.13989944144715	0.760700386156864	0.864272136538052	0.398302582398113	0.99997870473879	0.999966668699036	0.856524246488593	0.772651989090672	0.282733720636182	0.202435781982062	0.72292401139815	0.546805782330979	0.999984758420972	0.778106168281488	0.476072205046314	0.741661347204082	0.9999790451143	0.999984758420972	0.709614123778723	0.685680544072326	-0.0265930425950472	0.432011486067713	0.999984758420972
SC2018	0.999984756097561	0.598161663749786	-0.999969516841945	0.0612613700455895	0.999974263708219	0.559334106298955	0.287091664290131	0.276209714086875	0.380156063238158	0.403132380219545	0.999988486167473	0.197176564223332	-0.0672599333127107	-0.125953532362422	0.999974527360385	0.999984753251283	0.999977829525252	0.708539517274796	0.526326319262046	-0.387095674068623	0.709698988612912	0.602937413661973	0.0186556627683196	0.930928520745634	0.282741070890601	0.0781915062361833	-0.00471474686312255	0.797097216952356	0.999984758420972	0.371156575095194	0.999984492602642	0.164431396607693	0.387959788726039	0.229144321866435	0.0806442696415675	0.356880573358759	0.363583122131351	0.379527885206486	0.769412745317531	0.607576238763692	0.999984758420972	0.168271646461875	0.0586360805918493	0.415706993715879	0.172552688880948	0.412926579325491	0.405633577786114	0.532283438615274	0.345830376857467
SC2019	0.99998473335554	0.999984756329097	0.999984757224474	0.999981333664474	-0.999985761411348	-0.385593884466201	-0.999984749125871	0.983999039782869	0.594189307331028	0.999995244392381	0.929079493722785	0.542816972424339	-0.999969045040332	0.89594713284124	0.0853535206457869	0.999960150462062	0.999984757646574	0.999970974120576	-0.999971239630877	0.999984756097561	0.999984756097727	0.999984758420972	-0.806489625918744	0.999984757334407	0.116874470548473	0.623590218434398	0.999981711211087	-0.180590012163618	-0.691982137560447	0.999984751450738	0.973955334464728	-0.999981646643489	0.999984758420972	0.999984756096853	0.999978689067335	0.389182098109582	0.999984757309805	0.963172141288193	0.999983692186786	0.99998126861061	-0.999971932391733	0.999984757646502	-0.101859429777201	0.311705399957239	0.99998495916036	0.999984179400552	0.610245428377987	0.519018824678248	0.519563106576226
SC2020	0.699957147230579	0.999983246732254	0.698763736265865	0.999994918504371	0.966651404170559	0.999984753833732	0.966651424312932	0.887304924657793	0.999984758420972	-0.999984756083954	0.966651418117405	0.977143676701671	0.914313020755339	-0.999985336773822	0.999984756097561	0.966527778029444	-0.999984751448931	0.999984751448612	-0.989998303848562	0.899862260508272	0.99998475530657	-0.996295731535134	-0.999984757646266	0.768314837636068	0.99998475145032	-0.999984756097797	0.999984751451446	0.999985765707895	0.999984756097561	0.999984751450737	-0.999984757646266	-0.999984756097776	-0.999987854652113	-0.999984750276727	-0.999984756097561	0.999984751448612	0.872454535226222	-0.99998627630016	0.99998575950035	0.999984756329866	0.999984737501205	-0.988873626392781	-0.999862762980126	-0.999982802932111	-0.999984757646502	-0.99995354405548	0.999984757646502	0.999979980225132	-0.999984756097561
SG2018	0.999984751451446	-0.157167096222513	-0.999969516841945	0.220739989399177	0.718446770594063	0.272562678375075	0.655843144931538	0.016448520117687	0.447676611495566	0.313092685694837	0.771070512686041	0.533644158503085	-0.201730478717336	0.760260948134856	0.68587574782586	0.999966971072939	0.999983106927023	0.272181751085224	0.383933855879475	-0.0867908834248156	0.134337103933296	0.721137320079611	0.167402692578283	0.424565601043688	0.346870028858563	0.153650179701999	0.163522858682256	0.201388475246002	0.618460664623566	-0.0116769886286331	0.844662501718487	0.112940920491867	0.347262798327616	0.0663720817705736	0.337758328551868	0.560649126915622	0.122514205028803	0.770726271169977	0.999979326357428	0.201849997590179	0.798151153302726	0.234339631581617	0.0634826063394394	0.302496340699842	0.0213354140088564	0.691862995305178	0.803207729274955	0.470117615844335	0.2707831811137
UG2010	0.999984756089906	0.455944477733006	0.122251079487147	0.311518924794756	-0.754139665069182	0.52099544968042	0.355700999554817	0.372927232869882	0.989077542553754	0.697587436237892	0.185068408261605	-0.146412965507642	0.440554535525049	0.572688181688527	0.328443314109629	0.99998475692138	0.979765348514341	0.447511045586607	-0.475081365052437	0.507150097737498	0.521329607012591	0.135018057909072	0.424661935437717	0.273526311849816	-0.273605872055745	0.191390539703963	0.47259108700582	0.345100775207821	0.269846038710089	0.131838214060706	0.228359611201444	-0.504296432362168	0.113953484045259	0.557984032253652	0.0545072497616116	-0.206014419711537	0.270389596716789	0.255748819846699	0.808958941911471	0.568901585371665	-0.104085423041443	0.272551228188024	0.30532649737991	0.0785450898644872	0.71346855690408	0.099338566642962	-0.00543597453452992	0.399122872443852	0.0629454910104832
WL2011	0.699984756097561	0.867047294549683	-0.474928420388218	0.801948239145631	0.964292863894462	0.357162609713823	0.685229486545458	0.49571925910415	0.999986599608537	-0.127766995283532	0.919043397845783	0.489599317533587	0.750875060972052	0.214977969295985	0.574962261285214	0.999982844376999	0.998921933947107	0.923753443549321	0.999984183039239	0.841377819411143	0.967219740939931	-0.79770232618354	0.454192800530925	0.8289370348524	0.334996914877356	0.384137651243858	0.31265492303566	0.520049094871387	0.935264208119331	0.600702800829031	-0.110389146684134	0.5923532397171	-0.318843772241161	-0.13402502268912	0.604146823791346	0.618554261771721	0.544165420822581	0.402739398238525	0.999984758420972	0.999984758420972	0.999984758420972	0.608148928376065	0.775377390474181	0.47842198734778	-0.154457392965429	0.581223649141198	0.245807243333642	0.207918778840414	-0.214492950151162
WL2012	0.999957317505749	0.883137252495589	0.459482028516762	0.91728739287138	0.770532773348896	0.166648087883455	0.919013516457738	0.725282163379737	0.92230499987596	0.137639053389838	0.608124969252041	0.999984758420972	0.432130841288454	0.330235960291676	0.561204987441845	0.999984757698133	0.999986257460441	0.999984758420972	0.680356248263279	0.785782538329283	0.961707414386329	-0.830943685185955	0.664823387327503	-0.0600254569447519	0.756851186105481	0.661248793637041	0.356337167682312	0.471152750825582	0.340060687624354	0.882863416619719	0.214264615698571	0.0397819113079499	-0.072903951393253	-0.694386302171654	0.713789095952859	0.630710296432142	0.729237632968635	0.799468844010191	0.999971023606553	0.999983156542625	0.653502771177585	0.764057152838237	0.564086542674067	0.597636919549769	-0.598921885003197	0.708984088224545	0.0739673363183268	-0.221416324520376	0.450305825497341
WL2013	0.999984756097797	0.527071398486613	0.1834823551904	0.523427098027826	-0.226537571343971	0.467999972854099	-0.121424417819568	0.297811529690125	0.439336047988465	0.622367999959143	0.118420599014786	-0.102129804092734	0.112765746695933	0.51659280602003	-0.0940086409192468	-0.999984751451462	0.999967257164752	-0.00266535050358012	0.363381699954843	0.574396955171816	0.38663458382333	-0.362497694293305	0.492398360455084	0.339796559644665	0.169417051624322	0.173567182554559	0.398195961227547	0.251190249050233	0.0417885871542616	0.270937792740721	-0.0853810795921622	0.0807185122828596	-0.0537273913283934	0.604244890826975	0.0667614880301319	0.134110363613288	0.347230987789801	0.322377921565167	0.999984757714139	0.641896737442312	0.26339432797169	0.850155809113021	0.320403239612633	0.265951259610302	0.42689862973247	0.17636851421423	0.0984662415664321	0.0500097239467173	-0.069317673049899
WW2017	0.999588289112534	0.403999545473732	-0.702278748967353	0.156206766602819	0.347111356772047	0.426913671664451	0.738240172168302	0.107352233999618	0.883306937629582	0.294030852409742	0.605154199292055	0.535961542580049	0.0690415406985672	0.688676337064383	0.794312595348858	0.999984758420972	0.940207018117484	0.776019218446252	0.103007351554478	-0.19482195986882	0.300286398389668	0.467363318283571	0.33848677900201	0.659254195932072	0.615826676551494	0.551455324762563	0.0937887054962454	0.481481339176608	0.334839123952629	0.143213051339032	0.102887436302025	0.0178259923726965	0.30456924373823	0.113039523471827	0.314486812025075	0.3703449986584	0.102236256740896	0.718234466799324	0.999980518466303	0.293305369621703	0.163184896393332	-0.0949132064182461	0.11428744229037	0.523300440636434	0.103087277855254	0.323263711199772	0.475931785764896	0.126137001140961	-0.260619182360575
WW2018	0.999984737498748	0.760319324353979	-0.999984751449676	0.377317188684524	0.999984449373708	0.999984758420972	0.258352128332173	0.29400591966832	0.382484948772091	0.190658197583377	0.955621507169866	0.797248260407925	0.488626178239072	0.00247745323341267	0.999984758420972	0.999988701000697	0.999984758420972	0.6331599156411	0.733737659046243	-0.465506539374637	0.940850435901356	-0.245799969937238	0.681438990958028	0.686835405717402	0.999984758420972	0.931618705278262	-0.760354862543887	0.999984151962594	0.999984758420972	0.415456021997633	0.165597663168934	0.559844784780292	0.00357881490138766	0.0870974261680353	0.431126189232863	0.917278523035789	0.377661583294999	-0.213193686907385	0.699915150385253	0.664185018647408	0.999968670232516	0.0281479341702611	0.910292259350691	0.743551455528363	0.121107550988321	0.534811285492899	0.292511348401619	0.194521875400287	0.222812876969659
WW2019	0.899985768018947	0.736780303312663	0.0715198291791213	-0.0814777175884012	0.999984758420972	0.689384532570797	0.60682588791835	0.680268853285394	0.756910747840752	0.621502786077734	0.440329782449612	-0.18686921372236	0.758375547620262	-0.999973232160794	0.646287311474869	0.999984756097756	0.999984534486316	0.322521030540305	-0.34106549458315	-0.0715148115761979	0.232990343261991	0.698401398138822	-0.126217735532576	0.495260210555253	-0.134691868662758	0.0743514910286978	-0.0945866260945327	0.966341250456798	0.0834504575216156	-0.0351046945876707	0.999984818674797	-0.361842404466681	0.456659006519426	0.215406184289134	-0.0742574828585643	-0.0649053973175817	0.712965491165109	0.101732627379825	0.982588906456907	0.324230133005699	0.0982108820580314	-0.124128834654279	-0.0868620901076196	0.0495932278317054	0.414890048134334	0.154870069321264	0.18062810158607	0.585317856220156	0.361901978992707
WW2020	0.999984748980214	-0.155841994846564	-0.999988155640813	-0.185905071827115	-0.999973872359578	0.334407584016263	0.999984758420972	0.375298834173545	0.603047328143669	0.969499148731912	0.29913872609064	0.406513021995935	0.445485630426313	0.776784256719388	0.1340480439487	0.999984756096853	0.999984758420972	-0.101193159378584	-0.420122267277491	0.580643794338496	0.0750840306635955	0.50255480744486	0.700786958353721	0.543970891214796	-0.0993396168034235	0.363275763933326	0.00211835090649405	-0.214435957567369	0.00216879798098941	-0.374041419743419	-0.250201363116202	-0.318474575465394	0.0229860218541317	0.643273351015029	-0.226531265749873	-0.0747846214724061	-0.0164731712228199	0.813794432903153	0.999984754638019	0.359169786233344	0.0679421809029229	0.144754899306866	-0.1343600151017	0.217402560820573	0.564819258373016	0.189043418009854	0.481964849351753	0.305494060784891	0.787844803436929
[truncated: 32 more columns]
