# Supplementary material for: Genomic selection for target traits in the Australian lentil breeding program
Source: Front Plant Sci. 2024 Jan 3;14:1284781. doi: 10.3389/fpls.2023.1284781 (PMC10791954; doi:10.3389/fpls.2023.1284781)
Supplement: Supplementary file 1 [file DataSheet_1.zip › Table 2 - 2023-12-07T123851.571.XLSX]

## Sheet: Sheet1
Yield
Experimental location	State	Number of Obs.	Column	Row	Number of Years	Number of trials
Beulah	VIC	5556	12	38	9	15
Culgoa	VIC	252	12	21	1	1
Curyo	VIC	3696	12	38	5	10
Hopetoun	VIC	1872	12	36	4	5
Horsham	VIC	6996	12	38	11	19
Minyip	VIC	4548	12	38	8	12
Rupanyup	VIC	1440	12	38	2	4
Willamulka	SA	1632	12	37	3	4
Melton	SA	6996	12	38	11	19
Mallala	SA	6744	12	38	10	18
Kingsford	SA	252	12	21	1	1
Kadina	SA	5112	12	38	7	14
Wagga Wagga	NSW	1272	12	28	4	4
Scaddan	WA	984	12	28	3	3
Salmon Gums	WA	324	12	27	1	1
Grass Patch	WA	660	12	28	2	2
Quality
BEULAH	VIC	457	12	38	1	2
CURYO	VIC	874	12	38	2	3
Horsham	VIC	491	12	53	2	3
KADINA	SA	34	11	30	1	2
MALLALA	SA	538	12	38	3	3
MINYIP	VIC	840	12	38	2	2
RUPANYUP	VIC	34	12	25	1	2
BGM
BEULAH	VIC	600	12	34	1	2
CR_1_2	_	609	7	46	1	2
CURYO	VIC	696	12	34	1	2
HORSHAM	VIC	984	12	37	1	3
KADINA	SA	696	12	34	1	2
MALLALA	SA	1680	12	37	2	5
MELTON	SA	1680	12	37	2	5
RUPANYUP	VIC	696	12	34	1	2
WAGGA WAGGA	WA	288	12	24	1	1
WILLAMULKA	SA	984	12	37	1	3
AB
Year	Species	N_obs	Column	Row	Number of Years	Number of trials
2016	H	240	8	30	1	1
2016	N	480	16	30	1	1
2017	H	480	16	30	1	1
2017	N	240	8	30	1	1
2018	H	540	18	30	1	1
2018	N	272	8	34	1	1
2019	H	240	8	30	1	1
2019	N	480	16	30	1	1
2020	H	272	16	17	1	1
2020	N	448	16	28	1	1
Boron
Year
2010		144	18	8	1	1
2011		216	27	8	1	1
2013		328	41	8	1	1
2014		516	57	8	1	2
2015		484	49	8	1	2
2016		416	100	4	1	2
2017		458	123	2	1	2
2018		446	120	2	1	2
2019		490	125	2	1	2
2020		490	124	2	1	2
Salt
2010		315	24	7	1	2
2011		427	33	7	1	2
2012		448	32	7	1	2
2013		630	52	7	1	2
2014		665	62	7	1	2
2015		637	57	7	1	2
2016		651	63	7	1	2
2017		714	72	7	1	2
2018		665	60	7	1	2
2019		763	73	7	1	2
2020		744	71	7	1	2
